# Supplementary material for: Deformation and seismicity decline before the 2021 Fagradalsfjall eruption
Source: Nature. 2022 Sep 14;609(7927):523–8. doi: 10.1038/s41586-022-05083-4 (PMC9477732; doi:10.1038/s41586-022-05083-4)
Supplement: Supplementary file 3 — Source Data Fig. 2 [file 41586_2022_5083_MOESM3_ESM.xlsx]

## Sheet: f_stats_T155
Data plotted in panel f in Figure 2
		LOS volume	LOS volume
Time period nr.	Duration in 2021	(positive)	(negative)
1	23/2-1/3	7.84128e+06	-1.88909e+06
2	1/3-7/3	6056938	-1.0547e+06
3	7/3-13/3	3.49225e+06	-429047
4	13/3-19/3	1.22158e+06	-517797
5	19/3-25/3	24840.3	-165036
