# Supplementary material for: Deformation and seismicity decline before the 2021 Fagradalsfjall eruption
Source: Nature. 2022 Sep 14;609(7927):523–8. doi: 10.1038/s41586-022-05083-4 (PMC9477732; doi:10.1038/s41586-022-05083-4)
Supplement: Supplementary file 4 — Source Data Fig. 3 [file 41586_2022_5083_MOESM4_ESM.xlsx]

## Sheet: Sheet1
Length	Width	Depth_to_Top	Strike	X_Centre_Top	Y_Centre_Top	Opening	Origin_X_Coordinate	Origin_Y_Coordinate
0.790209	0.75	0	23.5427	1.70865	0.772611	0.0271023	-22.24	63.92
0.790209	0.75	0	23.5427	2.02429	1.49704	0.0219818
0.790209	0.75	0	23.5427	2.33992	2.22148	0.0622395
0.790209	0.75	0	23.5427	2.65556	2.94591	0.0111709
0.790209	0.75	0	23.5427	2.97119	3.67035	0.0112445
0.790209	0.75	0	23.5427	3.28683	4.39478	0.0134508
0.790209	0.75	0.75	23.5427	1.70853	0.772663	0.142571
0.790209	0.75	0.75	23.5427	2.02417	1.4971	0.0306037
0.790209	0.75	0.75	23.5427	2.3398	2.22153	0.00913553
0.790209	0.75	0.75	23.5427	2.65544	2.94596	0.0238835
0.790209	0.75	0.75	23.5427	2.97107	3.6704	2.86965
0.790209	0.75	0.75	23.5427	3.28671	4.39483	0.0870304
0.790209	0.75	1.5	23.5427	1.70841	0.772716	0.860044
0.790209	0.75	1.5	23.5427	2.02405	1.49715	0.409246
0.790209	0.75	1.5	23.5427	2.33968	2.22158	0.0872323
0.790209	0.75	1.5	23.5427	2.65532	2.94602	0.317094
0.790209	0.75	1.5	23.5427	2.97095	3.67045	2.8593
0.790209	0.75	1.5	23.5427	3.28659	4.39488	1.72065
0.790209	0.75	2.25	23.5427	1.70829	0.772768	0.244222
0.790209	0.75	2.25	23.5427	2.02393	1.4972	0.631875
0.790209	0.75	2.25	23.5427	2.33956	2.22164	1.98127
0.790209	0.75	2.25	23.5427	2.6552	2.94607	2.74558
0.790209	0.75	2.25	23.5427	2.97083	3.6705	2.80475
0.790209	0.75	2.25	23.5427	3.28647	4.39494	2.69245
1.58042	1.5	3	23.5427	1.86647	1.13483	0.0529273
1.58042	1.5	3	23.5427	2.49774	2.5837	0.441152
1.58042	1.5	3	23.5427	3.12901	4.03256	2.82782
1.58042	1.5	4.5	23.5427	1.86623	1.13493	0.0640681
1.58042	1.5	4.5	23.5427	2.4975	2.5838	0.127951
1.58042	1.5	4.5	23.5427	3.12877	4.03267	0.258891
0.736249	0.75	0	45.0258	3.70506	5.01718	0.0953208
0.736249	0.75	0	45.0258	4.2259	5.53756	0.0253159
0.736249	0.75	0	45.0258	4.74674	6.05793	0.111674
0.736249	0.75	0	45.0258	5.26758	6.5783	0.101845
0.736249	0.75	0	45.0258	5.78843	7.09867	0.0991548
0.736249	0.75	0	45.0258	6.30927	7.61905	0.0531815
0.736249	0.75	0.75	45.0258	3.70497	5.01728	0.0214653
0.736249	0.75	0.75	45.0258	4.22581	5.53765	0.0457407
0.736249	0.75	0.75	45.0258	4.74665	6.05802	0.0715755
0.736249	0.75	0.75	45.0258	5.26749	6.57839	0.186841
0.736249	0.75	0.75	45.0258	5.78833	7.09877	0.132559
0.736249	0.75	0.75	45.0258	6.30917	7.61914	0.135314
0.736249	0.75	1.5	45.0258	3.70488	5.01737	0.0658389
0.736249	0.75	1.5	45.0258	4.22572	5.53774	0.0985772
0.736249	0.75	1.5	45.0258	4.74656	6.05811	0.26116
0.736249	0.75	1.5	45.0258	5.2674	6.57849	1.51933
0.736249	0.75	1.5	45.0258	5.78824	7.09886	0.360334
0.736249	0.75	1.5	45.0258	6.30908	7.61923	0.245612
0.736249	0.75	2.25	45.0258	3.70479	5.01746	0.419286
0.736249	0.75	2.25	45.0258	4.22563	5.53783	0.540653
0.736249	0.75	2.25	45.0258	4.74647	6.05821	1.68135
0.736249	0.75	2.25	45.0258	5.26731	6.57858	1.63577
0.736249	0.75	2.25	45.0258	5.78815	7.09895	1.46666
0.736249	0.75	2.25	45.0258	6.30899	7.61932	1.15635
1.4725	1.5	3	45.0258	3.96548	5.27737	0.642507
1.4725	1.5	3	45.0258	5.00716	6.31811	0.688505
1.4725	1.5	3	45.0258	6.04885	7.35886	0.446738
1.4725	1.5	4.5	45.0258	3.9653	5.27755	0.249393
1.4725	1.5	4.5	45.0258	5.00698	6.3183	0.208214
1.4725	1.5	4.5	45.0258	6.04866	7.35904	0.200899
1.4725	1.5	6	45.0258	3.96511	5.27774	0.192341
1.4725	1.5	6	45.0258	5.00679	6.31848	0.185333
1.4725	1.5	6	45.0258	6.04848	7.35923	0.201485

## Sheet: Sheet2
Date	Volume_Rate	Volume_Rate_Std	Mean_Depth	Mean_Depth_Std	Mean_Earthquake_Depth
20210222	0.00422993	0.00422854
20210223	0.165376	0.280338
20210224	33.676	2.8368	3502.88	290.91	5816.26
20210225	18.3638	2.0649	4275.59	455.748	5997.05
20210226	8.03444	0.520065	1739.87	138.649	5421.07
20210227	27.5719	2.51346	3524.57	427.414	3966.15
20210228	35.3086	2.69031	4474.19	345.69	5127.42
20210301	24.2955	1.61417	3826.33	304.921	4914.77
20210302	19.6221	1.63457	3946.32	329.261	5189.39
20210303	13.6044	1.92678	4288.45	579.377	5420.18
20210304	12.9278	0.340998	1714.3	61.8528	3336.54
20210305	14.3993	0.306616	1654.72	46.3389	3787.65
20210306	17.8966	0.311941	2445.37	66.3581	3549.56
20210307	20.6359	0.478093	2513.51	109.034	3957.02
20210308	16.7396	0.527668	2707.13	175.525	2906.79
20210309	14.2975	0.481896	2437.89	78.4267	4410.93
20210310	20.0274	0.717755	2234.75	112.647	5114.43
20210311	23.529	1.41934	3818.31	248.926	3822.6
20210312	20.4602	1.64018	3631.46	296.929	3400.37
20210313	18.1585	1.02315	2887.73	187.788	3211.1
20210314	21.3544	1.25684	3279.47	184.692	3167.82
20210315	23.4149	1.96253	3161.77	212.803	3613.67
20210316	12.0478	0.775991	2143.41	220.478	4215.5
20210317	4.72822	0.290532			3011.64
20210318	0.0689369	0.0202481			2320.21
20210319	2.66452	0.337724			2412.23
20210320	0.148265	0.0115436			3682.6
20210321	0.0371386	0.00616636

## Sheet: Sheet3
Volume_Rate	Volume_Rate_Std	Mean_Depth	Mean_Depth_Std
33.676	2.8368	3502.88	290.91
18.3638	2.0649	4275.59	455.748
8.03444	0.520065	1739.87	138.649
27.5719	2.51346	3524.57	427.414
35.3086	2.69031	4474.19	345.69
24.2955	1.61417	3826.33	304.921
19.6221	1.63457	3946.32	329.261
13.6044	1.92678	4288.45	579.377
12.9278	0.340998	1714.3	61.8528
14.3993	0.306616	1654.72	46.3389
17.8966	0.311941	2445.37	66.3581
20.6359	0.478093	2513.51	109.034
16.7396	0.527668	2707.13	175.525
14.2975	0.481896	2437.89	78.4267
20.0274	0.717755	2234.75	112.647
23.529	1.41934	3818.31	248.926
20.4602	1.64018	3631.46	296.929
18.1585	1.02315	2887.73	187.788
21.3544	1.25684	3279.47	184.692
23.4149	1.96253	3161.77	212.803
12.0478	0.775991	2143.41	220.478
