# Supplementary material for: Deformation and seismicity decline before the 2021 Fagradalsfjall eruption
Source: Nature. 2022 Sep 14;609(7927):523–8. doi: 10.1038/s41586-022-05083-4 (PMC9477732; doi:10.1038/s41586-022-05083-4)
Supplement: Supplementary file 5 — Source Data Fig. 4 [file 41586_2022_5083_MOESM5_ESM.xlsx]

## Sheet: Sheet1
Projected surface coordinates for 2-segment dike
X-coordinate	Y-coordinate
-22.2925	63.867
-22.254	63.906
-22.1903	63.934
Projected surface coordinates for dislocation along plate boundary
X-coordinate	Y-coordinate
-22.38	63.87
-22.15	63.9165
Projected surface coordinates for fault 1
X-coordinate	Y-coordinate
-22.2284	63.9096
-22.22	63.8796
-22.2181	63.8797
-22.2264	63.9097
Projected surface coordinates for fault 2
X-coordinate	Y-coordinate
-22.3509	63.8923
-22.3435	63.8683
-22.3385	63.8686
-22.3459	63.8926
Projected surface coordinates for Mogi point source
X-coordinate	Y-coordinate
-22.2522	63.8986
