# Supplementary material for: Deformation and seismicity decline before the 2021 Fagradalsfjall eruption
Source: Nature. 2022 Sep 14;609(7927):523–8. doi: 10.1038/s41586-022-05083-4 (PMC9477732; doi:10.1038/s41586-022-05083-4)
Supplement: Supplementary file 6 — Source Data Extended Data Fig. 2 [file 41586_2022_5083_MOESM6_ESM.xlsx]

## Sheet: f_stats_T16
Data plotted in panel f in Extended Data Figure 2
		LOS volume	LOS volume
Time period nr.	Duration in 2021	(positive)	(negative)
1	19/2-25/2	1.60687e+06	-552484
2	25/2-3/3	3072535	-2.17031e+06
3	3/3-9/3	2.55861e+06	-2.08035e+06
4	9/3-15/3	1.70509e+06	-619989
5	15/3-21/3	464541	-77426.4
