# Supplementary material for: Deformation and seismicity decline before the 2021 Fagradalsfjall eruption
Source: Nature. 2022 Sep 14;609(7927):523–8. doi: 10.1038/s41586-022-05083-4 (PMC9477732; doi:10.1038/s41586-022-05083-4)
Supplement: Supplementary file 7 — Source Data Extended Data Fig. 3 [file 41586_2022_5083_MOESM7_ESM.xlsx]

## Sheet: P1 Reykjanes velocity model
Velocity model used to relocate earthquakes
Depth km	Vp km/s	Vs km/s
0	3.3	1.85
3.1	6	3.37
7.8	6.75	3.79
8	6.9	3.88
17	7.2	4.05
17	7.5	4.21
18	7.5	4.21
