# Supplementary material for: Deformation and seismicity decline before the 2021 Fagradalsfjall eruption
Source: Nature. 2022 Sep 14;609(7927):523–8. doi: 10.1038/s41586-022-05083-4 (PMC9477732; doi:10.1038/s41586-022-05083-4)
Supplement: Supplementary file 8 — Source Data Extended Data Fig. 8 [file 41586_2022_5083_MOESM8_ESM.xlsx]

## Sheet: Sheet1
Date	Volume_Rate	Volume_Rate_Std	Mean_Depth	Mean_Depth_Std
20210222	11.8981	1.841	4942.14	468.586
20210223	9.29209	1.65336	4256.4	511.012
20210224	14.5238	2.24322	5760.34	457.076
20210225	13.9513	2.11794	4747.14	452.545
20210226	16.1297	1.03261	4402.1	283.323
20210227	14.9735	1.13483	4412.15	224.691
20210228	15.3488	0.552429	3590.74	111.032
20210301	16.1073	0.508135	3822.14	71.1432
20210302	15.034	0.411272	3683.77	57.0323
20210303	13.4517	0.493091	3392.64	109.861
20210304	15.3143	0.451594	3746.31	61.3529
20210305	16.9817	0.968568	3940	277.831
20210306	16.4177	0.813784	4226.11	229.86
20210307	16.2508	0.840383	4126.37	280.686
20210308	14.7172	0.662848	2850.09	197.892
20210309	15.4589	0.282229	2763.13	71.6126
20210310	16.2112	0.271621	2781.27	64.4876
20210311	15.5801	0.29593	2746.08	65.7118
20210312	16.2163	0.25155	2714.52	42.2843
20210313	16.7185	0.254605	2904.86	46.8404
20210314	15.2533	0.326563	2659.15	61.6484
20210315	14.7174	0.364257	2661.88	77.6728
20210316	15.2698	0.456299	2492.76	88.7925
20210317	15.7891	0.32295	2146.82	71.2788
20210318	15.2614	0.178118	1898.53	27.4812
20210319	16.0495	0.307303	1601.36	46.6007
20210320	15.835	0.502435	1509.11	63.9937
20210321	15.361	0.179656	1163.8	44.1119

## Sheet: Sheet2
Volume_Rate	Volume_Rate_Std	Mean_Depth	Mean_Depth_Std
11.8981	1.841	4942.14	468.586
9.29209	1.65336	4256.4	511.012
14.5238	2.24322	5760.34	457.076
13.9513	2.11794	4747.14	452.545
16.1297	1.03261	4402.1	283.323
14.9735	1.13483	4412.15	224.691
15.3488	0.552429	3590.74	111.032
16.1073	0.508135	3822.14	71.1432
15.034	0.411272	3683.77	57.0323
13.4517	0.493091	3392.64	109.861
15.3143	0.451594	3746.31	61.3529
16.9817	0.968568	3940	277.831
16.4177	0.813784	4226.11	229.86
16.2508	0.840383	4126.37	280.686
14.7172	0.662848	2850.09	197.892
15.4589	0.282229	2763.13	71.6126
16.2112	0.271621	2781.27	64.4876
15.5801	0.29593	2746.08	65.7118
16.2163	0.25155	2714.52	42.2843
16.7185	0.254605	2904.86	46.8404
15.2533	0.326563	2659.15	61.6484
14.7174	0.364257	2661.88	77.6728
15.2698	0.456299	2492.76	88.7925
15.7891	0.32295	2146.82	71.2788
15.2614	0.178118	1898.53	27.4812
16.0495	0.307303	1601.36	46.6007
15.835	0.502435	1509.11	63.9937
15.361	0.179656	1163.8	44.1119
